# Supplementary material for: Identification of functional lncRNAs in atrial fibrillation based on RNA sequencing
Source: BMC Cardiovasc Disord. 2023 Nov 6;23:539. doi: 10.1186/s12872-023-03573-5 (PMC10626701; doi:10.1186/s12872-023-03573-5)
Supplement: Supplementary file 1 — Additional file1: Supplementary Table S1. Primer sequence [file 12872_2023_3573_MOESM1_ESM.xlsx]

## Sheet: Sheet1
	Supplementary Table S1. Primer sequence
	Name	Primer Sequence
	AL662844.4-F	GCCGCCTCGCGTCCTTTA
	AL662844.4-R	CTTTCTCCACTCTGCATTTGACC
	AL662844.3-F	TGGTTTGGTTTTGGCACTTGT
	AL662844.3-R	AAACTCCTTGAGACTGGTGGC
	AC009509.2-F	TGGTACTCAGCAGAACAACAAC
	AC009509.2-R	GGGGTTGTAATTGGCACGGA
	LINC01781-F	TTCCAAACCAGCAGGAGTTAAGG
	LINC01781-R	CCAAGGTATGGGGTGGCACAT
	AC004990.1_F	TCCCTGTTGTAGTTTCTGTGTGT
	AC004990.1_R	TGGAGGCCCTGAGTTATCCT
	CSMD1_F	TGCCCAGCAAATGAAGTCCG
	CSMD1_R	CCAAGAGCAAGTCTGGGAGTT
	OR3A2_F	AAACAGAGGTGAAGGGACCG
	OR3A2_R	GGAAGTTGACAGCAGTTTGCC
	HTT-AS_F	TGTCCTGCCGAGAAGAGAGA
	HTT-AS_R	CTGCTCCCGCTTACTGCC
	GAPDH-F	GGGAAACTGTGGCGTGAT
	GAPDH-R	GAGTGGGTGTCGCTGTTGA
